# Supplementary material for: Molecular subtypes of breast cancer in Jamaican women: high prevalence of triple-negative and HER2 + disease
Source: Breast Cancer Res. 2026 Jan 6;28:36. doi: 10.1186/s13058-025-02175-7 (PMC12870191; doi:10.1186/s13058-025-02175-7)
Supplement: Supplementary file 1 — Supplementary Material 1 Supplemental Excel file was purposefully empty to adhere to the data protection guidelines as per the UWI institutional ethics letter or approval. [file 13058_2025_2175_MOESM1_ESM.xlsx]

## Sheet: Final Data Sheet 
	Registration #	BR#	Surgical #	Name	Sex	Age	Specimen	Tumor Size	Lymph Node Status	TUMOUR SIZE (T SIZE)	HISTOLOGICAL SUBTYPE	BRS GRADE	ER	PR	HER 2	MOLECULAR SUBTYPE	D.O.B (dd/mm/yy)	DATE OF BIOPSY/DATE OF DIAGNOSIS	AGE AT DIAGNOSIS	date last known alive (dd/mm/yy)	DEAD/ALIVE STATUS			TTW	Consultant Surgeon	Hosp/Clin
